# Supplementary material for: Effects of Guarana and Green Tea Consumption on Students’ Intellectual Performances
Source: Nutrients. 2025 Mar 12;17(6):1000. doi: 10.3390/nu17061000 (PMC11945102; doi:10.3390/nu17061000)
Supplement: Supplementary file 1 [file nutrients-17-01000-s001.zip]

Archive with 1 entries (1 files):
- nutrients-3454844-supplementary.pdf
